# Supplementary material for: Development of Dispersive Liquid–Liquid Microextraction Method Based on Solidification of Floating Organic Droplets for Rapid Determination of Three Strigolactones in Rice (Oryza sativa L.) Using Ultra-High-Performance Liquid Chromatography–Tandem Mass Spectrometry
Source: Int J Mol Sci. 2025 May 2;26(9):4337. doi: 10.3390/ijms26094337 (PMC12072799; doi:10.3390/ijms26094337)
Supplement: Supplementary file 1 [file ijms-26-04337-s001.zip]

Archive with 1 entries (1 files):
- ijms-3526737-supplementary.pdf
